# Supplementary material for: Why POSS-Type Compounds Should Be Considered Nanomodifiers, Not Nanofillers—A Polypropylene Blends Case Study
Source: Polymers (Basel). 2021 Jun 28;13(13):2124. doi: 10.3390/polym13132124 (PMC8271478; doi:10.3390/polym13132124)
Supplement: Supplementary file 1 [file polymers-13-02124-s001.zip]

Archive with 1 entries (1 files):
- polymers-1257313-supplementary.pdf
